# Supplementary material for: The nucleotide pGpp acts as a third alarmone in Bacillus, with functions distinct from those of (p)ppGpp
Source: Nat Commun. 2020 Oct 23;11:5388. doi: 10.1038/s41467-020-19166-1 (PMC7584652; doi:10.1038/s41467-020-19166-1)
Supplement: Supplementary file 7 — Source Data [file 41467_2020_19166_MOESM7_ESM.zip]

Archive with 6 entries (6 files):
- Source Fig 2.xlsx
- Source Fig 3.xlsx
- Source Fig 4.xlsx
- Source Fig S4.xlsx
- Source Fig S5.xlsx
- Source Fig S6.xlsx
