# Supplementary material for: The nucleotide pGpp acts as a third alarmone in Bacillus, with functions distinct from those of (p)ppGpp
Source: Nat Commun. 2020 Oct 23;11:5388. doi: 10.1038/s41467-020-19166-1 (PMC7584652; doi:10.1038/s41467-020-19166-1)
Supplement: Supplementary file 7 — Source Data [file 41467_2020_19166_MOESM7_ESM.zip › Source Fig 2.xlsx]

## Sheet: Sheet1
Fig. 2d raw data
Time (min)	pGpp	pppGpp
0	7.782	904.103
10	430.648	493.016
20	645.395	229.443
40	822.926	51.411
80	765.469	5.421
Fig. 2e
	pppGpp conversion by NahA
Substrate concentration (μM)	1000	500	250	100	50	25	10	5	2.5	1	(μM)
Exp. 1	1000.03	886.88	715.819	213.146	78.1137	34.865	13.8619	6.86253	3.09867	1.21828	(nM/s)
Exp. 2	971.395	1008.42	770.326	172.428	71.6733	33.8484	14.0116	5.98925	2.43047	1.1207	(nM/s)
Exp. 3	893.997	1091.65	740.681	158.939	67.4849	31.2417	10.5015	5.2435	2.36639	0.943525	(nM/s)
Mean	955.141	995.651	742.275	181.504	72.424	33.3184	12.7917	6.03176	2.63184	1.09417	(nM/s)
SEM	31.6702	59.4569	15.7551	16.293	3.09116	1.07901	1.14591	0.467858	0.234147	0.0804154	(nM/s)
n	3	3	3	3	3	3	3	3	3	3
	ppGpp conversion by NahA
Substrate concentration (μM)	1000	100	50	25	10	5	2.5	1	(μM)
Exp. 1	107.772	97.7656	81.3491	79.6413	72.664	54.2571	23.9348	8.83197	(nM/s)
Exp. 2	133.712	137.073	108.425	91.8356	76.8622	57.7425	32.6936	9.61442	(nM/s)
Exp. 3	128.899	124.215	99.2783	84.5889	73.7003	53.9456	28.7054	8.82015	(nM/s)
Mean	123.461	119.684	96.3509	85.3552	74.4088	55.3151	28.4446	9.08885	(nM/s)
SEM	7.96656	11.5709	7.95208	3.54097	1.26263	1.21704	2.53179	0.26281	(nM/s)
n	3	3	3	3	3	3	3	3
Fit curves were drawn using the parameters in Table 1
