# Supplementary material for: The nucleotide pGpp acts as a third alarmone in Bacillus, with functions distinct from those of (p)ppGpp
Source: Nat Commun. 2020 Oct 23;11:5388. doi: 10.1038/s41467-020-19166-1 (PMC7584652; doi:10.1038/s41467-020-19166-1)
Supplement: Supplementary file 7 — Source Data [file 41467_2020_19166_MOESM7_ESM.zip › Source Fig 3.xlsx]

## Sheet: Sheet1
Fig 3a
Molecule	pppGpp				ppGpp				pGpp
Growth Phase	Mid log phase		Stationary phase		Mid log phase		Stationary phase		Mid log phase		Stationary phase
Genotype	WT	ΔnahA	WT	ΔnahA	WT	ΔnahA	WT	ΔnahA	WT	ΔnahA	WT	ΔnahA
Exp. 1	0	7851.68	2.48845e+06	5944290	192120	828276	4.49378e+06	11600145	487071	169697	527492	99301.4
Exp. 2	0	11865.1	4.49454e+06	6412715	129843	1.25373e+06	7740975	17412535	486073	0	670361	96652.3
Exp. 3	10536.8	202701	3681368	5580735	385384	2.20875e+06	7141305	12740490	612698	137011	699008	85502.2
n	3	3	3	3	3	3	3	3	3	3	3	3
Mean	3512.25	74139.4	3.55478e+06	5.97925e+06	235783	1.43025e+06	6.45869e+06	1.39177e+07	528614	102236	632287	93818.6
SEM	3512.25	64291.4	582556	240807	76931	408167	997589	1.77814e+06	42042.8	51981.6	53045.9	4227.94
	pppGpp, mid log phase, WT vs ΔnahA		pppGpp, stationary phase, WT vs ΔnahA		ppGpp, mid log phase, WT vs ΔnahA		ppGpp, stationary phase, WT vs ΔnahA		pGpp, mid log phase, WT vs ΔnahA		pGpp, stationary phase, WT vs ΔnahA
t test	-1.09691		-3.84613		-2.87579		-3.65842		6.37759		10.1189
df	4		4		4		4		4		4
P value	0.334282		0.0183632		0.0452041		0.0216103		0.00310095		0.000536855
Fig 3b
	pGpp hydrolysis by RelA
Time	0	1	2	3	4	5	10	20	(min)
Exp. 1	100	73.9822	51.5873	41.9323	29.146	23.5659	9.50139	4.06734	(μM)
Exp. 2	100	73.7888	52.8556	38.8126	31.2238	25.3746	10.6886	5.28729	(μM)
Exp. 3	100	74.9672	63.0197	48.5534	38.1916	30.5556	12.8874		(μM)
n	3	3	3	3	3	3	3	2
Mean	100	74.2461	55.8209	43.0994	32.8538	26.4987	11.0258	4.67732	(μM)
SEM	0	0.364849	3.61801	2.87183	2.73546	2.09458	0.991891	0.609975	(μM)
	ppGpp hydrolysis by RelA
Time	0	1	2	3	4	5	10	20	(min)
Exp. 1	100	82.7387	69.095	57.9471	49.2146	38.5039	18.2795	6.05792	(μM)
Exp. 2	100	80.3342	68.3116	58.0988	50.0472	39.6837	19.1725	5.50576	(μM)
Exp. 3	100	88.1653	77.0217	67.2671	60.6457	49.8785	28.7497		(μM)
n	3	3	3	3	3	3	3	2
Mean	100	83.7461	71.4761	61.1043	53.3025	42.6887	22.0672	5.78184	(μM)
SEM	0	2.31609	2.78203	3.08168	3.67947	3.61097	3.35114	0.276078	(μM)
	ppGpp hydrolysis by RelA
Time	0	1	2	3	4	5	10	20	(min)
Exp. 1	100	96.7901	92.6282	88.207	83.9237	79.4867	61.9087		(μM)
Exp. 2	100		84.373	77.8263	72.7749	66.9128	44.8594	22.8484	(μM)
Exp. 3	100	92.7037	84.5676	78.15	71.7527	67.2446	47.4472	25.2173	(μM)
n	3	2	3	3	3	3	3	2
Mean	100	94.7469	87.1896	81.3945	76.1504	71.2147	51.4051	24.0329	(μM)
SEM	0	2.0432	2.71986	3.40755	3.8978	4.13711	5.30467	1.18446	(μM)
Fig 3d
Protein	Radiolabel	Exp. 1	Exp. 2	Exp. 3	Exp. 4	Exp. 5	Exp. 6	n	Mean	SEM
Hpt1	pGpp	0.590205	0.589738	0.568198				3	0.582714	0.00725905
	ppGpp	0.278537	0.268748	0.263676				3	0.27032	0.00436142
	pppGpp	0.118538	0.0885242	0.104787				3	0.10395	0.00867422
HflX	pGpp	0.0161416	0.0183098	0.0120558				3	0.0155024	0.00183342
	ppGpp	0.331643	0.294405	0.290701				3	0.305583	0.0130737
	pppGpp	0.160576	0.142586	0.118906				3	0.140689	0.0120664
Gmk	pGpp	0.453616	0.468802	0.446776				3	0.456398	0.0065087
	ppGpp	0.121251	0.122132	0.117905				3	0.120429	0.00128744
	pppGpp	0.0317513	0.0543713	0.0522836				3	0.0461354	0.00721726
Obg	pGpp	0.018042	0.0209157	0.0112224				3	0.0167267	0.00287447
	ppGpp	0.150879	0.190634	0.181044				3	0.174186	0.0119775
	pppGpp	0.0459814	0.0639774	0.0484374				3	0.0527987	0.00563413
Xpt	pGpp	0.387502	0.392783	0.373206				3	0.384497	0.00584788
	ppGpp	0.281759	0.289777	0.274408				3	0.281981	0.00443789
	pppGpp	0.019162	0.0356279	0.0285199				3	0.0277699	0.00476807
Der	pGpp	0.0125657	0.00871775	0.0130493				3	0.0114442	0.00137037
	ppGpp	0.237268	0.231016	0.248961				3	0.239081	0.00525898
	pppGpp	0.0454913	0.0448107	0.0388586				3	0.0430535	0.00210667
Ctrl	pGpp	0.00731492	-0.011774	0.00683167	0.040609	0.0180739	0.0216871	6	0.0137904	0.00717365
	ppGpp	0.00520153	0.000710789	0.0179212	0.0187048	0.0334079	0.0235572	6	0.0165839	0.00489719
	pppGpp	0.00923917	0.00414894	0.0185579	0.0225466	0.0210169	0.0132187	6	0.014788	0.00294193
Fig 3e	HprT inhibition
	pGpp							ppGpp							pppGpp
	Inhibitor concentration (uM)	Replicate 1	Replicate 2	Replicate 3	Mean	SEM		Inhibitor concentration (uM)	Replicate 4	Replicate 5	Replicate 6	Mean	SEM		Inhibitor concentration (uM)	Replicate 7	Replicate 8	Replicate 9	Mean	SEM
	6.25	0.252754	0.26093	0.211319	0.241668	0.0153567		25	0.113629	0.178315	0.155737	0.149227	0.018955		100	0.0512	0.183	0.267	0.167067	0.0628034
	3.125	0.496542	0.427967	0.436868	0.453792	0.0215289		12.5	0.333553	0.280666	0.329441	0.314553	0.0169853		50	0.2	0.197	0.306	0.234333	0.0358438
	1.5625	0.617096	0.704693	0.493079	0.604956	0.0613885		6.25	0.510981	0.473715	0.474735	0.486477	0.0122556		25	0.37	0.327	0.364	0.353667	0.0134454
	0	1	1	1	1	0		3.125	0.583745	0.561787	0.532385	0.559306	0.0148782		12.5	0.462	0.461	0.422	0.448333	0.0131698
								0	1	1	1	1	0		5	0.539	0.577	0.775	0.630333	0.0731604
															0	1	1	1	1	0
Fig 3f
HflX	pGpp
Protein Concentration(nM)	0	0.01	0.05	0.1	0.5	1	5	10	(μM)
Exp. 1	0	0	0	0	0	0	0	0
Exp. 2	0	0	0	0	0	0	0	0
n	2	2	2	2	2	2	2	2
Mean	0	0	0	0	0	0	0	0
SEM	0	0	0	0	0	0	0	0
HflX	ppGpp
Protein Concentration(nM)	0	0.01	0.05	0.1	0.5	1	5	10	(μM)
Exp. 1	0	0	0	0	0.322838	0.462382	0.598853	0.74974
Exp. 2	0	0	0	0.0211897	0.341374	0.463821	0.698824	0.748415
n	2	2	2	2	2	2	2	2
Mean	0	0	0	0.0105948	0.332106	0.463101	0.648839	0.749078
SEM	0	0	0	0.0105948	0.00926815	0.000719809	0.0499855	0.000662021
HflX	pppGpp
Protein Concentration(nM)	0	0.01	0.05	0.1	0.5	1	5	10	(μM)
Exp. 1	0	0	0	0	0.0897876	0.185392	0.521279	0.597689
Exp. 2	0	0	0	0	0.0887741	0.202588	0.528217	0.645751
n	2	2	2	2	2	2	2	2
Mean	0	0	0	0	0.0892808	0.19399	0.524748	0.62172
SEM	0	0	0	0	0.000506721	0.00859792	0.00346914	0.024031
Fig 3g
Obg	pGpp
Protein Concentration(nM)	0	0.01	0.05	0.1	0.5	1	5	10	(μM)
Exp. 1	0	0	0	0	0	0	0	0
Exp. 2	0	0	0	0	0	0	0	0
n	2	2	2	2	2	2	2	2
Mean	0	0	0	0	0	0	0	0
SEM	0	0	0	0	0	0	0	0
Obg	ppGpp
Protein Concentration(nM)	0	0.01	0.05	0.1	0.5	1	5	10	(μM)
Exp. 1	0	0	0	0	0.0837311	0.181195	0.485484	0.55912
Exp. 2	0	0	0	0	0.0941478	0.219585	0.502495	0.58653
n	2	2	2	2	2	2	2	2
Mean	0	0	0	0	0.0889395	0.20039	0.493989	0.572825
SEM	0	0	0	0	0.00520832	0.0191948	0.00850526	0.0137052
Obg	pppGpp
Protein Concentration(nM)	0	0.01	0.05	0.1	0.5	1	5	10	(μM)
Exp. 1	0	0	0	0	0	0	0.0858718	0.182134
Exp. 2	0	0	0	0	0	0	0.109409	0.153419
n	2	2	2	2	2	2	2	2
Mean	0	0	0	0	0	0	0.0976406	0.167776
SEM	0	0	0	0	0	0	0.0117688	0.0143575
Fig 3h
EF-G	pGpp
Protein Concentration(nM)	0	0.01	0.05	0.1	0.5	1	5	10	(μM)
Exp. 1	0	0	0	0	0	0	0	0
Exp. 2	0	0	0	0	0	0	0	0
n	2	2	2	2	2	2	2	2
Mean	0	0	0	0	0	0	0	0
SEM	0	0	0	0	0	0	0	0
EF-G	ppGpp
Protein Concentration(nM)	0	0.01	0.05	0.1	0.5	1	5	10	(μM)
Exp. 1	0	0	0	0	0	0.0282053	0.0914276	0.133795
Exp. 2	0	0	0	0	0	0.0241808	0.0821977	0.126775
n	2	2	2	2	2	2	2	2
Mean	0	0	0	0	0	0.0261931	0.0868126	0.130285
SEM	0	0	0	0	0	0.00201226	0.00461493	0.00351047
EF-G	pppGpp
Protein Concentration(nM)	0	0.01	0.05	0.1	0.5	1	5	10	(μM)
Exp. 1	0	0	0	0	0	0	0.0182046	0.0362471
Exp. 2	0	0	0	0	0	0	0.0052651	0.0275027
n	2	2	2	2	2	2	2	2
Mean	0	0	0	0	0	0	0.0117348	0.0318749
SEM	0	0	0	0	0	0	0.00646973	0.0043722
