# Supplementary material for: The nucleotide pGpp acts as a third alarmone in Bacillus, with functions distinct from those of (p)ppGpp
Source: Nat Commun. 2020 Oct 23;11:5388. doi: 10.1038/s41467-020-19166-1 (PMC7584652; doi:10.1038/s41467-020-19166-1)
Supplement: Supplementary file 7 — Source Data [file 41467_2020_19166_MOESM7_ESM.zip › Source Fig 4.xlsx]

## Sheet: Sheet1
Fig. 4a
	log2(Normalized ion count), centralized
Growth phase	Mid log phase		Stationary phase
Genotype	WT	ΔnahA	WT	ΔnahA
ATP	0.206695	0.651264	-0.505959	-0.352
GTP	0.369205	0.738355	-0.631591	-0.475969
CTP	0.26337	0.494805	-0.305212	-0.452963
UTP	0.386838	0.525221	-0.466035	-0.446024
ADP	0.166306	0.0694864	-0.167843	-0.0679485
GDP	0.153771	-0.212191	-0.0897508	0.14817
CDP	0.120943	0.182764	-0.161335	-0.142371
UDP	0.332446	0.0139403	-0.186311	-0.160075
AMP	0.202286	-0.313739	0.0231766	0.0882765
GMP	0.163241	-0.896582	0.162425	0.570917
CMP	0.148484	-0.492085	0.264767	0.0788336
UMP	0.635766	0.202585	-0.30648	-0.531871
IMP	0.391247	0.692823	-0.708711	-0.375358
XMP	0.27763	0.436946	-0.297979	-0.416598
Inosine	0.0652509	0.218474	0.241301	-0.525025
Hypoxanthine	0.322071	0.24597	0.318776	-0.886817
Guanosine	0.0581907	-1.12945	1.11289	-0.0416362
Guanine	1.16548	-0.448367	0.730153	-1.44727
Adenine	-0.595768	-0.515019	1.28803	-0.177246
Cytidine	-0.0299912	-0.695887	0.884746	-0.158868
Uridine	-0.152505	-0.491973	0.878985	-0.234506
PRPP	0.14978	0.0875697	-0.0807501	-0.156599
PEP	0.0246466	0.224527	-0.0767356	-0.172438
pGpp	2.6	-5.56	2.86	0.1	Note: Because pGpp level of ΔnahA in mid log phase is zero, we assigned a small value (1000 ion count) to it for the calculation of log2 value.
ppGpp	-3.31494	-0.714203	1.46077	2.56838
pppGpp	-6.27907	-1.8793	3.70408	4.45428
Fig 4b
CPM/min/OD600nm	WT	ΔnahA
Exp. 1	29554.7	22568
Exp. 2	34058.2	24616.9
Exp. 3	31808.3	20952
Exp. 4	32275.8	19808.2
n	4	4
Mean	31924.2	21986.3
SEM	926.721	1043.71
	WT vs ΔnahA
t test	7.12011
df	6
P value	0.000386087
Fig 4c
	Relative Fitness
Genotype	WT	ΔnahA
Exp. 1	1	0.880222
Exp. 2	1	0.865675
Exp. 3	1	0.880582
n	3	3
Mean	1	0.8755
SD	0	0.0085
	WT vs ΔnahA
t test	25.3572
df	4
P value	1.43635e-05
Fig 4d
	Doubling Time
	WT	ΔnahA	ΔnahA IPTG-ΔnahA
Exp. 1	33.126	31.0895	34.1293	(min)
Exp. 2	29.4551	33.2673	33.4854	(min)
Exp. 3	31.8778	31.3762	32.6555	(min)
Exp. 4	33.3145	32.2634	34.4334	(min)
Exp. 5	33.253	32.4131	30.3596	(min)
Exp. 6	30.1609	31.3744	32.333	(min)
n	6	6	6
Mean	31.8645	31.964	32.8994	(min)
SEM	0.691119	0.339008	0.606641	(min)
	WT vs ΔnahA	WT vs ΔnahA IPTG-nahA
t test	0.12919	1.12532
df	10	10
P value	0.899769	0.286739
Fig 4e
Genotype	WT									ΔnahA									ΔnahA IPTG-nahA
Time (min)	Exp. 1	Exp. 2	Exp. 3	Exp. 4	Exp. 5	Exp. 6	n	Mean	SEM	Exp. 1	Exp. 2	Exp. 3	Exp. 4	Exp. 5	Exp. 6	n	Mean	SEM	Exp. 1	Exp. 2	Exp. 3	Exp. 4	Exp. 5	Exp. 6	n	Mean	SEM
15	0.0270777	0.0230777	0.0190777	0.0230777	0.0270777	0.0110777	6	0.0217444	0.00245855	0.0310777	0.0190777	0.0350777	0.0270777	0.0310777	0.0230777	6	0.0277444	0.0024037	0.0110777	0.0150777	0.0150777	0.0110777	0.0150777	0.0110777	6	0.0130777	0.000894427
30	0.0270777	0.0270777	0.0270777	0.0270777	0.0310777	0.0190777	6	0.0264111	0.00160555	0.0350777	0.0190777	0.0350777	0.0270777	0.0270777	0.0270777	6	0.0284111	0.00245855	0.0150777	0.0230777	0.0230777	0.0230777	0.0270777	0.0190777	6	0.0217444	0.00168655
45	0.0270777	0.0270777	0.0310777	0.0270777	0.0310777	0.0310777	6	0.0290777	0.000894427	0.0310777	0.0150777	0.0310777	0.0310777	0.0270777	0.0270777	6	0.0270777	0.00252982	0.0230777	0.0350777	0.0310777	0.0230777	0.0310777	0.0310777	6	0.0290777	0.002
60	0.0270777	0.0310777	0.0510777	0.0270777	0.0350777	0.0550777	6	0.0377444	0.00502438	0.0350777	0.0150777	0.0310777	0.0270777	0.0270777	0.0230777	6	0.0264111	0.00281267	0.0230777	0.0670777	0.0350777	0.0310777	0.0390777	0.0310777	6	0.0377444	0.00625389
75	0.0830777	0.0230777	0.0670777	0.0270777	0.0350777	0.0710777	6	0.0510777	0.0104817	0.0350777	0.0190777	0.0310777	0.0310777	0.0270777	0.0270777	6	0.0284111	0.00223109	0.0190777	0.0790777	0.0430777	0.0310777	0.0510777	0.0390777	6	0.0437444	0.00835331
90	0.0550777	0.0310777	0.0750777	0.0270777	0.0350777	0.107078	6	0.0550777	0.0127332	0.0470777	0.0270777	0.0310777	0.0390777	0.0270777	0.0270777	6	0.0330777	0.00338625	0.0190777	0.0870777	0.0510777	0.0950777	0.0550777	0.0390777	6	0.0577444	0.0117606
105	0.0510777	0.0310777	0.0790777	0.0550777	0.0390777	0.151078	6	0.0677444	0.0179605	0.0870777	0.0190777	0.0310777	0.0710777	0.0310777	0.0310777	6	0.0450777	0.0111116	0.0230777	0.115078	0.0590777	0.147078	0.0630777	0.0670777	6	0.0790777	0.0181255
120	0.0950777	0.0390777	0.103078	0.107078	0.123078	0.187078	6	0.109078	0.0195073	0.103078	0.0430777	0.0310777	0.0550777	0.0350777	0.0470777	6	0.0524111	0.0107166	0.0350777	0.159078	0.0790777	0.163078	0.0870777	0.159078	6	0.113744	0.0220947
135	0.0990777	0.0710777	0.163078	0.0870777	0.159078	0.223078	6	0.133744	0.0236568	0.0910777	0.0470777	0.0350777	0.103078	0.0350777	0.0350777	6	0.0577444	0.0126772	0.0710777	0.215078	0.107078	0.203078	0.107078	0.219078	6	0.153744	0.0268659
150	0.139078	0.0630777	0.259078	0.107078	0.163078	0.427078	6	0.193078	0.0539209	0.103078	0.0590777	0.0350777	0.107078	0.0510777	0.0630777	6	0.0697444	0.0118509	0.0630777	0.191078	0.143078	0.227078	0.279078	0.319078	6	0.203744	0.0379251
165	0.127078	0.0830777	0.371078	0.163078	0.215078	0.343078	6	0.217078	0.0478079	0.127078	0.0790777	0.0390777	0.151078	0.0670777	0.0510777	6	0.0857444	0.0180271	0.0950777	0.247078	0.195078	0.0950777	0.215078	0.391078	6	0.206411	0.0449998
180	0.187078	0.0950777	0.531078	0.211078	0.207078	0.515078	6	0.291078	0.0753799	0.187078	0.0590777	0.0510777	0.195078	0.0830777	0.0670777	6	0.107078	0.026932	0.195078	0.375078	0.211078	0.231078	0.303078	0.235078	6	0.258411	0.0277785
195	0.291078	0.147078	0.751078	0.271078	0.239078	0.759078	6	0.409744	0.111052	0.259078	0.0910777	0.0710777	0.267078	0.107078	0.0790777	6	0.145744	0.0374474	0.279078	0.503078	0.367078	0.331078	0.451078	0.367078	6	0.383078	0.0331944
210	0.391078	0.195078	1.03908	0.411078	0.359078	1.03108	6	0.571078	0.149994	0.347078	0.187078	0.115078	0.383078	0.143078	0.111078	6	0.214411	0.0491356	0.387078	0.711078	0.511078	0.439078	0.663078	0.543078	6	0.542411	0.0512501
225	0.547078	0.295078	1.35508	0.579078	0.315078	1.35908	6	0.741744	0.200266	0.503078	0.227078	0.127078	0.547078	0.191078	0.151078	6	0.291078	0.0755142	0.559078	0.959078	0.723078	0.623078	0.903078	0.751078	6	0.753078	0.0633446
240	0.771078	0.411078	1.69108	0.811078	0.423078	1.70308	6	0.968411	0.240394	0.715078	0.291078	0.187078	0.775078	0.291078	0.195078	6	0.409078	0.108093	0.755078	1.28308	0.979078	0.863078	1.18708	1.02308	6	1.01508	0.0803061
255	1.03908	0.571078	1.98308	1.08308	0.603078	1.99908	6	1.21308	0.260905	0.987078	0.407078	0.255078	1.04708	0.391078	0.275078	6	0.560411	0.14671	1.01908	1.60308	1.30308	1.14308	1.49908	1.33508	6	1.31708	0.0884157
270	1.36308	0.819078	2.20308	1.43108	0.835078	2.23908	6	1.48174	0.256114	1.31908	0.579078	0.371078	1.38708	0.543078	0.367078	6	0.761078	0.19072	1.31508	2.00708	1.65108	1.46708	1.83908	1.66308	6	1.65708	0.101449
285	1.69508	1.09108	2.52708	1.77908	1.13108	2.55508	6	1.79641	0.262055	1.67108	0.807078	0.519078	1.74708	0.787078	0.519078	6	1.00841	0.227536	1.67908	2.26708	1.96708	1.80708	2.19108	1.98708	6	1.98308	0.0908449
300	2.00308	1.43108	2.79508	2.11108	1.47508	2.84308	6	2.10974	0.250481	1.96708	1.09108	0.747078	2.09108	1.05508	0.735078	6	1.28108	0.244755	2.03508	2.65508	2.21908	2.09908	2.40708	2.25908	6	2.27908	0.0919594
315	2.28308	1.80308	2.97508	2.36308	1.82308	3.05908	6	2.38441	0.221196	2.24308	1.41508	1.02708	2.35108	1.39508	1.01108	6	1.57374	0.239777	2.29908	2.95508	2.57108	2.37508	2.69108	2.59508	6	2.58108	0.0956089
330	2.59108	2.12308	3.17108	2.69508	2.13108	3.21908	6	2.65508	0.195589	2.57508	1.78308	1.38308	2.67108	1.81908	1.37908	6	1.93508	0.231062	2.67908	3.19508	2.84308	2.73108	3.00308	2.88308	6	2.88908	0.0769952
345	2.88708	2.41108	3.35108	3.02308	2.43108	3.41108	6	2.91908	0.176705	2.91108	2.09908	1.76708	2.98708	2.11108	1.73908	6	2.26908	0.224682	2.94708	3.37908	3.16308	3.06308	3.28308	3.22308	6	3.17641	0.0633102
360	3.11908	2.72708	3.54708	3.26308	2.74708	3.57508	6	3.16308	0.151909	3.14708	2.43508	2.09508	3.25108	2.38708	2.09108	6	2.56774	0.208442	3.20308	3.57108	3.33908	3.29108	3.45108	3.43908	6	3.38241	0.0535105
375	3.31908	2.97108	3.73108	3.43108	3.03908	3.76708	6	3.37641	0.136964	3.32708	2.74308	2.37908	3.43908	2.74308	2.37508	6	2.83441	0.186489	3.39908	3.75508	3.53108	3.53108	3.64708	3.66308	6	3.58774	0.0513853
390	3.51908	3.19908	3.85908	3.63508	3.25508	3.88708	6	3.55908	0.1193	3.54708	3.01908	2.69908	3.63108	3.03108	2.69908	6	3.10441	0.164781	3.61508	3.88308	3.72308	3.77908	3.90308	3.83908	6	3.79041	0.0443672
405	3.71108	3.37908	3.92308	3.79508	3.44308	3.96308	6	3.70241	0.0995157	3.77108	3.23508	2.99908	3.81108	3.26708	2.99108	6	3.34574	0.148531	3.79508	3.95108	3.89508	3.95508	4.06708	4.03508	6	3.94974	0.0399956
420	3.93508	3.57908	3.94308	3.95908	3.62308	4.03108	6	3.84508	0.0785994	3.93108	3.38308	3.29108	3.98308	3.45508	3.28308	6	3.55441	0.130105	3.97108	3.99108	3.99508	4.09108	4.21108	4.12708	6	4.06441	0.0387493
435	4.08308	3.75508	3.95508	4.11108	3.80708	4.02708	6	3.95641	0.0599437	4.06308	3.59108	3.41908	4.14308	3.60308	3.49508	6	3.71908	0.124917	4.07908	4.00308	4.08308	4.24308	4.18708	4.15108	6	4.12441	0.0352162
450	4.17908	3.93908	3.94708	4.18708	3.95908	4.02308	6	4.03908	0.0471254	4.13908	3.81108	3.59508	4.24708	3.78308	3.68308	6	3.87641	0.105813	4.09108	4.06708	4.10308	4.21508	4.23508	4.18308	6	4.14908	0.0289321
465	4.23508	4.05508	4.02708	4.25108	4.07508	4.07908	6	4.12041	0.0395665	4.15908	3.99108	3.78708	4.25508	3.97108	3.87508	6	4.00641	0.0711762	4.19108	4.17508	4.12308	4.23508	4.28708	4.19508	6	4.20108	0.0226921
480	4.23508	4.09108	4.05508	4.28708	4.13908	4.16308	6	4.16174	0.0355778	4.17508	4.17108	3.98708	4.27508	4.11508	4.04308	6	4.12774	0.0420085	4.24308	4.24708	4.15508	4.19508	4.42308	4.21508	6	4.24641	0.0379391
495	4.29108	4.12308	4.09108	4.32708	4.14308	4.23908	6	4.20241	0.0395632	4.19508	4.19908	4.14708	4.27108	4.18308	4.19108	6	4.19774	0.0165462	4.33508	4.34708	4.22308	4.33508	4.55508	4.34708	6	4.35708	0.0440938
510	4.36308	4.11908	4.14308	4.37108	4.11108	4.29108	6	4.23308	0.0500959	4.26308	4.17508	4.19908	4.33108	4.19108	4.28308	6	4.24041	0.0251431	4.41908	4.39108	4.29908	4.36708	4.64308	4.37508	6	4.41574	0.0482816
