# Supplementary material for: The nucleotide pGpp acts as a third alarmone in Bacillus, with functions distinct from those of (p)ppGpp
Source: Nat Commun. 2020 Oct 23;11:5388. doi: 10.1038/s41467-020-19166-1 (PMC7584652; doi:10.1038/s41467-020-19166-1)
Supplement: Supplementary file 7 — Source Data [file 41467_2020_19166_MOESM7_ESM.zip › Source Fig S4.xlsx]

## Sheet: Sheet1
Fig S4b
Genotype	WT	ΔnahA	ΔnahA IPTG-nahA
Exp. 1	130366	0	213773
Exp. 2	114458	0	254046
Exp. 3	147733	0	323574
n	3	3	3
Mean	130852	0	263798
SEM	9608.69	0	32069.5
