# Supplementary material for: The nucleotide pGpp acts as a third alarmone in Bacillus, with functions distinct from those of (p)ppGpp
Source: Nat Commun. 2020 Oct 23;11:5388. doi: 10.1038/s41467-020-19166-1 (PMC7584652; doi:10.1038/s41467-020-19166-1)
Supplement: Supplementary file 7 — Source Data [file 41467_2020_19166_MOESM7_ESM.zip › Source Fig S5.xlsx]

## Sheet: Sheet1
Fig S5a
	pppGpp
	WT						ΔnahA
Time (min)	Exp. 1	Exp. 2	Exp. 3	n	Mean	SEM	Exp. 1	Exp. 2	Exp. 3	n	Mean	SEM
0	0.00659389	0.0157117	0.00533686	3	0.00921415	0.00326898	0.00842425	0.00886816	0.00757544	3	0.00828928	0.000379228
5	0.187262	0.245407	0.121325	3	0.184665	0.0358428	0.23764	0.302453	0.185032	3	0.241708	0.0339574
10	0.282115	0.329555	0.181311	3	0.264327	0.0437088	0.427346	0.437632	0.285523	3	0.383501	0.0490786
20	0.266596	0.299715	0.183249	3	0.249853	0.0346474	0.496986	0.468591	0.327772	3	0.431116	0.0523183
30	0.289167	0.333606	0.187803	3	0.270192	0.0431456	0.5707	0.560572	0.37247	3	0.501247	0.064455
60	0.331051	0.341241	0.190693	3	0.287662	0.0485735	0.694258	0.650614	0.437826	3	0.594233	0.0792116
120	0.289965	0.311324	0.165019	3	0.255436	0.0456271	0.669765	0.510836	0.434412	3	0.538338	0.0693182
240	0.273812	0.279016	0.154229	3	0.235685	0.0407559	0.579303	0.529741	0.373582	3	0.494209	0.0619868
360	0.253622	0.290515	0.135583	3	0.226573	0.046725	0.650543	0.602128	0.383357	3	0.545343	0.08219
Fig S5b
	ppGpp
	WT						ΔnahA
Time (min)	Exp. 1	Exp. 2	Exp. 3	n	Mean	SEM	Exp. 1	Exp. 2	Exp. 3	n	Mean	SEM
0	0.0150357	0.0136458	0.0119857	3	0.0135557	0.000881623	0.00646447	-0.00356049	0.00418274	3	0.00236224	0.00303373
5	0.0837941	0.105017	0.0589421	3	0.0825843	0.0133144	0.103645	0.121881	0.0716976	3	0.0990746	0.0146659
10	0.109921	0.12805	0.0716019	3	0.103191	0.0166389	0.136419		0.0964824	3	0.116451	0.0199684
20	0.106747	0.100756	0.0592379	3	0.0889136	0.0149383	0.125179	0.115146	0.0896996	3	0.110008	0.0105592
30	0.090551	0.102114	0.0664872	3	0.086384	0.0104934	0.134078	0.13958	0.0898889	3	0.121182	0.0157271
60	0.103512	0.112357	0.0683984	3	0.0947556	0.0134237	0.130388	0.142121	0.0913723	3	0.121294	0.0153394
120	0.0985623	0.105611	0.0654863	3	0.0898864	0.0123686	0.107736	0.102189	0.0793121	3	0.0964124	0.00869881
240	0.0839877	0.0923204	0.0678976	3	0.0814019	0.00716783	0.103983	0.105594	0.0681876	3	0.092588	0.0122091
360	0.0771589	0.0953342	0.0605007	3	0.0776646	0.0100587	0.111348	0.114198	0.0434974	3	0.089681	0.0231065
Fig S5c
	pppGpp
	WT					ΔnahA
Time (min)	Exp. 1	Exp. 2	n	Mean	SEM	Exp. 1	Exp. 2	n	Mean	SEM		t test	df	P value
0	62083.9	105113	2	83598.7	21514.7	383280	637060	2	510170	126890	0 min WT vs ΔnahA	-3.31443	2	0.0802275
10	8784633	19656580	2	1.42206e+07	5.43597e+06	66879160	1.19072e+08	2	9.29756e+07	2.60965e+07	10 min WT vs ΔnahA	-2.95443	2	0.0980116
30	3.65723e+07	53650250	2	4.51113e+07	8.53899e+06	2.18196e+08	247055700	2	2.32626e+08	1.44297e+07	30 min WT vs ΔnahA	-11.1836	2	0.00790071
Fig S5d
	ppGpp
	WT					ΔnahA
Time (min)	Exp. 1	Exp. 2	n	Mean	SEM	Exp. 1	Exp. 2	n	Mean	SEM		t test	df	P value
0	432046	467120	2	449583	17536.9	905478	1542467	2	1.22397e+06	318495	0 min WT vs ΔnahA	-2.42773	2	0.135918
10	8989189	19606640	2	1.42979e+07	5.30873e+06	44316450	7.71504e+07	2	6.07334e+07	1.6417e+07	10 min WT vs ΔnahA	-2.69129	2	0.114776
30	1.20259e+07	15486610	2	1.37563e+07	1.73034e+06	5.64214e+07	73751430	2	6.50864e+07	8.66499e+06	30 min WT vs ΔnahA	-5.80916	2	0.0283775
Fig S5e
	pGpp
	WT					ΔnahA
Time (min)	Exp. 1	Exp. 2	n	Mean	SEM	Exp. 1	Exp. 2	n	Mean	SEM		t test	df	P value
0	288271	307514	2	297892	9621.4	0	0	2	0	0	0 min WT vs ΔnahA	30.9614	2	0.00104155
10	431554	615324	2	523439	91885	354504	393404	2	373954	19449.7	10 min WT vs ΔnahA	1.5916	2	0.252465
30	522895	598040	2	560468	37572.8	344408	374007	2	359207	14799.2	30 min WT vs ΔnahA	4.98388	2	0.0379805
