# Supplementary material for: The nucleotide pGpp acts as a third alarmone in Bacillus, with functions distinct from those of (p)ppGpp
Source: Nat Commun. 2020 Oct 23;11:5388. doi: 10.1038/s41467-020-19166-1 (PMC7584652; doi:10.1038/s41467-020-19166-1)
Supplement: Supplementary file 7 — Source Data [file 41467_2020_19166_MOESM7_ESM.zip › Source Fig S6.xlsx]

## Sheet: Sheet1
Fig S6a
	WT				ΔnahA
Time	0	20	40	60	0	20	40	60	(min)
Exp. 1	1	0.228616	0.0999941	0.0729216	1	0.174751	0.0877107	0.0655938
Exp. 2	1	0.170115	0.0830901	0.0684732	1	0.121644	0.0768544	0.055178
Exp. 3	1	0.259152	0.112476	0.0731836	1	0.187343	0.100153	0.0613573
n	3	3	3	3	3	3	3	3
Mean	1	0.219294	0.0985201	0.0715261	1	0.161246	0.0882392	0.0607097
SEM	0	0.0261221	0.00851493	0.00152835	0	0.0201318	0.00673082	0.00302417
		20 min WT vs ΔnahA	40 min WT vs ΔnahA	60 min WT vs ΔnahA
t test		1.76013	0.9472	3.19216
df		4	4	4
P value		0.153194	0.397172	0.0331479
Fig S6b
Genotype	WT								ΔnahA
Time	0	1	2	3	4	5	6	7	0	1	2	3	4	5	6	7	(day)
Exp. 1	0.354839	0.259259	0.509514	0.680412	0.648746	0.779661	0.951599	0.977049	0.645161	0.740741	0.490486	0.319588	0.351254	0.220339	0.0484009	0.0229508
Exp. 2	0.18555	0.33213	0.425676	0.571705	0.853383	0.827815	0.933631	0.969577	0.81445	0.66787	0.574324	0.428295	0.146617	0.172185	0.066369	0.0304225
Exp. 3	0.311448	0.1875	0.44519	0.620623	0.744387	0.904255	0.947573	0.972	0.688552	0.8125	0.55481	0.379377	0.255613	0.0957447	0.0524272	0.028
n	3	3	3	3	3	3	3	3	3	3	3	3	3	3	3	3
Mean	0.283946	0.25963	0.460127	0.624247	0.748839	0.837244	0.944268	0.972876	0.716054	0.74037	0.539873	0.375753	0.251161	0.162756	0.0557324	0.0271245
SEM	0.0507673	0.0417515	0.025328	0.0314333	0.0591158	0.0362749	0.00544387	0.00220088	0.0507673	0.0417515	0.025328	0.0314333	0.0591158	0.0362749	0.00544387	0.00220088
Fig. S6c
		WT												ΔnahA												ΔnahA IPTG-nahA
	Time(min)	Exp. 1	Exp. 2	Exp. 3	Exp. 4	Exp. 5	Exp. 6	Exp. 7	Exp. 8	Exp. 9	n	Mean	SEM	Exp. 1	Exp. 2	Exp. 3	Exp. 4	Exp. 5	Exp. 6	Exp. 7	Exp. 8	Exp. 9	n	Mean	SEM	Exp. 1	Exp. 2	Exp. 3	Exp. 4	Exp. 5	Exp. 6	Exp. 7	Exp. 8	Exp. 9	n	Mean	SEM
	15	0.00434364	0.00834364	0.0123436	0.0123436	0.00834364	0.0123436	0.000343643	0.00434364	0.00834364	6	0.0078992	0.00140546	0.00834364	0.00434364	0.0163436	0.0123436	0.0123436	0.000343643	0.000343643	0.00434364	0.000343643	6	0.00656586	0.00201231	0.0163436	0.00434364	0.00834364	0.0123436	0.00434364	0.0123436	0.0123436	0.0123436	0.0123436	6	0.0105659	0.00135173
	30	0.00834364	0.0123436	0.0163436	0.0163436	0.0123436	0.0203436	0.00834364	0.00834364	0.0163436	7	0.0132325	0.00145721	0.0123436	0.00834364	0.0163436	0.0163436	0.0163436	0.00834364	0.00834364	0.0123436	0.00834364	6	0.0118992	0.00123728	0.0203436	0.0123436	0.0203436	0.0123436	0.0123436	0.0163436	0.0163436	0.0203436	0.0203436	6	0.0167881	0.00123728
	45	0.0163436	0.0203436	0.0243436	0.0243436	0.0203436	0.0243436	0.0123436	0.0163436	0.0203436	8	0.0198992	0.00140546	0.0203436	0.0163436	0.0243436	0.0203436	0.0363436	0.0123436	0.0123436	0.0203436	0.0163436	6	0.0198992	0.00244444	0.0283436	0.0163436	0.0283436	0.0203436	0.0163436	0.0203436	0.0203436	0.0283436	0.0243436	6	0.0225659	0.00164804
	60	0.0203436	0.0243436	0.0323436	0.0323436	0.0283436	0.0283436	0.0203436	0.0243436	0.0283436	9	0.0265659	0.00150718	0.0283436	0.0203436	0.0323436	0.0283436	0.0363436	0.0203436	0.0203436	0.0283436	0.0203436	6	0.0261214	0.00201231	0.0363436	0.0283436	0.0363436	0.0283436	0.0243436	0.0283436	0.0203436	0.0323436	0.0283436	6	0.0292325	0.00173561
	75	0.0363436	0.0363436	0.0363436	0.0323436	0.0363436	0.0363436	0.0243436	0.0243436	0.0323436	10	0.0327881	0.00169239	0.0283436	0.0243436	0.0443436	0.0283436	0.0443436	0.0283436	0.0243436	0.0323436	0.0443436	6	0.0332325	0.00288889	0.0443436	0.0323436	0.0483436	0.0363436	0.0243436	0.0323436	0.0763436	0.0403436	0.0363436	6	0.0412325	0.00497897
	90	0.0323436	0.0363436	0.0403436	0.0403436	0.0363436	0.0403436	0.0363436	0.0363436	0.0403436	11	0.037677	0.000942809	0.0363436	0.0323436	0.0523436	0.0323436	0.0523436	0.0403436	0.0283436	0.0403436	0.0443436	6	0.0398992	0.00286313	0.0523436	0.0363436	0.0683436	0.0443436	0.0483436	0.0403436	0.108344	0.0483436	0.0523436	6	0.0554548	0.00726568
	105	0.100344	0.0443436	0.0523436	0.0603436	0.0523436	0.0563436	0.0523436	0.0483436	0.0563436	12	0.0581214	0.00550196	0.0483436	0.0683436	0.0763436	0.128344	0.0763436	0.0723436	0.0403436	0.0683436	0.128344	6	0.0785659	0.0102656	0.0763436	0.0483436	0.0883436	0.0683436	0.0883436	0.0643436	0.160344	0.0883436	0.0763436	6	0.0843436	0.0104775
	120	0.108344	0.0763436	0.0723436	0.0923436	0.0723436	0.0843436	0.0883436	0.144344	0.0883436	13	0.0918992	0.00755556	0.0883436	0.0963436	0.104344	0.168344	0.120344	0.168344	0.0643436	0.0963436	0.164344	6	0.11901	0.0129615	0.100344	0.0763436	0.128344	0.100344	0.100344	0.0883436	0.208344	0.108344	0.0923436	6	0.111455	0.013009
	135	0.160344	0.0963436	0.112344	0.136344	0.136344	0.128344	0.136344	0.164344	0.104344	14	0.130566	0.00774915	0.120344	0.148344	0.156344	0.212344	0.164344	0.228344	0.0883436	0.148344	0.216344	6	0.164788	0.0155413	0.140344	0.116344	0.176344	0.136344	0.140344	0.136344	0.260344	0.136344	0.136344	6	0.153233	0.014357
	150	0.212344	0.176344	0.156344	0.220344	0.188344	0.176344	0.228344	0.224344	0.188344	15	0.196788	0.00847072	0.188344	0.256344	0.264344	0.284344	0.240344	0.324344	0.188344	0.248344	0.324344	6	0.257677	0.0165193	0.232344	0.196344	0.252344	0.252344	0.208344	0.192344	0.336344	0.192344	0.196344	6	0.228788	0.0157543
	165	0.404344	0.288344	0.308344	0.408344	0.296344	0.320344	0.412344	0.348344	0.316344	16	0.344788	0.016845	0.316344	0.436344	0.424344	0.408344	0.424344	0.492344	0.280344	0.392344	0.464344	6	0.404344	0.0224994	0.356344	0.260344	0.368344	0.340344	0.312344	0.332344	0.472344	0.304344	0.308344	6	0.339455	0.019729
	180	0.576344	0.420344	0.484344	0.556344	0.484344	0.504344	0.612344	0.532344	0.488344	17	0.517677	0.0193103	0.480344	0.632344	0.524344	0.532344	0.600344	0.692344	0.452344	0.640344	0.640344	6	0.577233	0.027534	0.560344	0.400344	0.484344	0.496344	0.428344	0.392344	0.428344	0.492344	0.464344	6	0.460788	0.0179437
	195	0.832344	0.728344	0.724344	0.792344	0.688344	0.692344	0.776344	0.668344	0.680344	18	0.731455	0.0189828	0.636344	0.864344	0.904344	0.608344	0.820344	0.836344	0.636344	0.816344	0.832344	6	0.772788	0.0375851	0.764344	0.672344	0.644344	0.752344	0.564344	0.600344	0.592344	0.524344	0.588344	6	0.633677	0.0274874
	210	1.18834	1.03234	1.10034	1.17634	0.948344	1.12834	1.12834	1.02434	1.09634	19	1.09145	0.0257921	0.956344	1.25634	1.41634	0.972344	1.22834	1.25234	0.948344	1.20434	1.21634	6	1.16123	0.054621	1.08434	0.840344	1.25634	1.10834	0.784344	1.00434	0.884344	0.780344	0.904344	6	0.960788	0.0544567
	225	1.47234	1.36834	1.39634	1.49634	1.38034	1.37634	1.52834	1.40434	1.39634	20	1.42434	0.0195959	1.31634	1.61634	1.74034	1.35634	1.51634	1.63634	1.32034	1.56834	1.60834	6	1.5199	0.0513223	1.50834	1.25234	1.41234	1.37234	1.10834	1.18034	1.17234	1.12034	1.24034	6	1.26301	0.0463081
	240	1.80434	1.66034	1.70034	1.76034	1.70434	1.68834	1.80034	1.73634	1.69234	21	1.72745	0.0170461	1.65634	1.88034	1.88834	1.65634	1.74434	1.93634	1.62434	1.84034	1.89634	6	1.79145	0.0405396	1.66834	1.54034	1.48434	1.73634	1.46834	1.49634	1.46434	1.46434	1.54434	6	1.54079	0.032622
	255	2.03234	1.96034	1.96034	1.97234	1.98434	1.91634	2.02834	1.96034	1.95234	22	1.97412	0.0122585	1.86834	2.14034	2.13234	1.92034	1.99634	2.15234	1.82834	2.04834	2.10834	6	2.02168	0.0414032	1.95634	1.70834	1.93634	1.85634	1.73634	1.76434	1.76834	1.76834	1.78434	6	1.80879	0.0292229
	270	2.19634	2.30434	2.20034	2.18834	2.24834	2.13234	2.16834	2.14434	2.16834	23	2.19457	0.0177903	2.10034	2.29634	2.30034	2.15234	2.10434	2.31234	1.98434	2.15634	2.26834	6	2.18612	0.0381291	2.22034	2.12034	2.27634	2.06834	1.98034	2.01234	2.00834	2.12434	2.04034	6	2.09457	0.0335997
	285	2.42834	2.39634	2.40434	2.36434	2.36834	2.32834	2.39634	2.28434	2.34034	24	2.3679	0.014869	2.26834	2.58034	2.59634	2.25634	2.29634	2.52834	2.10034	2.28834	2.44834	6	2.37368	0.0570847	2.29634	2.31234	2.50034	2.25634	2.20434	2.16034	2.30034	2.31634	2.24434	6	2.2879	0.031822
	300	2.80034	2.62834	2.73234	2.57234	2.56834	2.55234	2.61234	2.49234	2.62434	25	2.62034	0.0314254	2.50034	2.88034	2.74434	2.50034	2.57234	2.80834	2.35634	2.52034	2.65634	6	2.61545	0.0565441	2.54034	2.56434	2.58034	2.58034	2.30434	2.38434	2.76034	2.53234	2.44034	6	2.52079	0.0439112
	315	2.92034	2.96434	2.91234	2.74434	2.86434	2.83234	2.75634	2.68834	2.87234	26	2.83945	0.0307302	2.66834	2.98034	2.82434	2.86034	2.74834	2.85234	2.70434	2.62834	2.75234	6	2.7799	0.0366572	2.96434	2.82834	2.64034	2.62434	2.58434	2.59234	3.24034	2.81634	2.77634	6	2.78523	0.0713513
	330	3.02034	2.98034	3.09234	2.93234	3.01634	3.04034	2.86034	2.84834	3.09234	27	2.98701	0.0301183	2.86834	3.30434	2.96034	3.00434	2.98034	3.14434	2.77234	2.92434	3.12434	6	3.00923	0.0533616	2.98034	2.77634	3.36034	2.81634	2.68034	2.63634	3.48834	3.18834	2.90434	6	2.98123	0.100578
	345	3.14434	3.08834	3.10034	3.16034	3.26434	3.20834	2.90834	2.92434	3.33234	28	3.12568	0.0471593	3.17234	3.52434	3.18034	3.20034	3.26034	3.31634	2.96834	3.15234	3.24834	6	3.22479	0.0494793	3.12434	2.86434	3.33634	2.70034	2.71634	2.73634	3.58434	3.54834	3.11634	6	3.08079	0.116886
	360	3.36834	3.32834	3.22834	3.15634	3.38834	3.39634	2.97634	2.93634	3.48834	29	3.2519	0.0645478	3.41234	3.74434	3.38034	3.44434	3.34834	3.46834	3.11234	3.19634	3.43234	6	3.39323	0.05931	3.22834	2.95234	3.33634	2.76034	2.84834	2.88434	3.76834	3.52834	3.17634	6	3.16479	0.112888
	375	3.46434	3.40834	3.32434	3.30034	3.48834	3.58434	3.12434	3.01634	3.56034	30	3.36345	0.0643904	3.52434	3.89234	3.48434	3.50034	3.42834	3.62834	3.29234	3.38434	3.57634	6	3.52345	0.0569787	3.36834	3.04434	3.30834	4.36434	2.94434	2.86034	3.91234	3.72834	3.26434	6	3.42168	0.164536
	390	3.57234	3.50034	3.44434	3.36834	3.53634	3.66034	3.19234	3.04034	3.66834	31	3.44257	0.0704434	3.65634	4.08034	3.65234	3.60034	3.56834	3.76034	3.35234	3.52034	3.69634	6	3.65412	0.066034	3.33634	3.08834	3.46834	4.43634	2.79634	2.78834	4.18834	3.84034	3.42034	6	3.48479	0.192552
	405	3.68834	3.62834	3.59234	3.46834	3.60434	3.87234	3.34434	3.11234	3.78434	32	3.56612	0.0770111	3.85234	4.23634	3.76034	3.72434	3.63634	3.89634	3.39634	3.72034	3.87634	6	3.78879	0.0755055	3.54034	3.19234	3.45634	4.80834	2.72834	2.77634	4.46034	3.93634	3.59634	6	3.61057	0.233957
	420	3.76034	3.74034	3.74834	3.52434	3.71234	4.11634	3.64434	3.23634	3.96834	33	3.71679	0.0832918	3.99234	4.40834	3.80434	3.89634	3.77634	4.01634	3.54434	3.88434	3.94834	6	3.91901	0.0773477	3.81634	3.29634	3.55234	5.09634	2.73634	2.80034	4.54834	4.03634	3.88434	6	3.7519	0.256272
	435	3.84034	3.82834	3.74834	3.45234	3.70834	4.16034	3.46834	3.35634	3.93234	34	3.72168	0.0860672	4.16034	4.47634	3.83634	4.01234	3.80034	4.05634	3.62834	3.86434	3.97634	6	3.97901	0.0812841	3.66434	3.39234	3.51634	4.94034	2.66834	2.76434	4.86034	4.24834	3.85234	6	3.76745	0.269702
	450	3.91234	3.83234	3.61634	3.35234	3.69234	4.17234	3.24834	3.25634	3.95634	35	3.67101	0.110089	4.12834	4.41234	3.90034	4.07234	3.71634	4.03634	3.48834	3.82834	4.04034	6	3.95812	0.0882348	3.75634	3.46434	3.41234	4.80434	2.60834	2.76034	5.38034	4.36434	4.14434	6	3.85501	0.304635
	465	3.94434	3.86034	3.64434	3.41634	3.58434	4.07634	3.43634	3.18834	3.82034	36	3.66345	0.0955796	4.11634	4.48034	4.18834	4.14834	3.72034	4.06434	3.50034	4.03234	4.04834	6	4.03323	0.0933328	3.74034	3.44434	3.50034	4.79634	2.58434	2.77234	5.69634	4.57234	4.16034	6	3.91857	0.332131
	480	3.99634	3.83634	3.62834	3.40834	3.48434	4.09634	3.32034	3.18834	3.95634	37	3.65723	0.108997	4.06034	4.56034	4.20434	4.29234	3.73234	4.04034	3.48034	4.04434	4.08834	6	4.0559	0.103401	3.79634	3.44034	3.57634	4.75234	2.60034	2.71634	5.88434	4.71234	4.23234	6	3.9679	0.3498
	495	4.03234	3.81634	3.69634	3.40834	3.58434	4.04434	3.21234	3.82834	4.05234	38	3.74168	0.0988692	4.12034	4.65234	4.21634	4.26834	3.74434	4.10034	3.40834	4.08434	4.16434	6	4.08434	0.115135	3.81234	3.41234	3.62834	4.77634	2.52034	2.62834	5.96834	4.76834	4.34034	6	3.9839	0.368376
	510	4.09234	3.87234	3.69234	3.44434	3.55634	4.08434	3.30034	3.89234	4.12034	39	3.7839	0.100517	4.03234	4.67234	4.21234	4.27634	3.77234	4.09234	3.54434	4.21634	4.34034	6	4.12879	0.109029	3.86034	3.40434	3.73234	4.84834	2.42834	2.56834	6.04834	4.44034	4.36434	6	3.96612	0.376339
	525	4.01634	3.97234	3.76834	3.46034	3.62834	4.07234	3.27634	3.89634	4.15234	40	3.80479	0.0988792	3.97234	4.72434	4.23234	4.45234	4.00034	4.11634	3.40834	4.28034	4.28434	6	4.16345	0.121713	3.88434	3.50034	3.74834	4.87634	2.31634	2.58034	6.21234	4.45234	4.49634	6	4.00745	0.395976
	540	4.10434	3.97234	3.81234	3.43634	3.66434	4.04034	3.28834	3.94834	4.17634	41	3.82701	0.102046	4.06434	4.70034	4.45234	4.60434	3.99234	4.13234	3.44834	4.21234	4.32834	6	4.21501	0.1249	3.89234	3.51234	3.74034	4.87634	2.30834	2.59234	6.36034	4.46834	4.51634	6	4.02968	0.407861
